# Supplementary material for: Design and Synthesis of Potential Multi-Target Antidepressants: Exploration of 1-(4-(7-Azaindole)-3,6-dihydropyridin-1-yl)alkyl-3-(1H-indol-3-yl)pyrrolidine-2,5-dione Derivatives with Affinity for the Serotonin Transporter
Source: Int J Mol Sci. 2024 Oct 20;25(20):11276. doi: 10.3390/ijms252011276 (PMC11508649; doi:10.3390/ijms252011276)
Supplement: Supplementary file 1 [file ijms-25-11276-s001.zip]

Archive with 1 entries (1 files):
- ijms-3250778-SI.pdf
